# Supplementary material for: Facile Synthesis of Catechol-Containing Polyacrylamide Copolymers: Synergistic Effects of Amine, Amide and Catechol Residues in Mussel-Inspired Adhesives
Source: Polymers (Basel). 2023 Sep 6;15(18):3663. doi: 10.3390/polym15183663 (PMC10535631; doi:10.3390/polym15183663)
Supplement: Supplementary file 1 [file polymers-15-03663-s001.zip]

Archive with 1 entries (1 files):
- polymers-2526767-Supplementary.pdf
